# Supplementary material for: Bacterial and Genetic Features of Raw Retail Pork Meat: Integrative Analysis of Antibiotic Susceptibility, Whole-Genome Sequencing, and Metagenomics
Source: Antibiotics (Basel). 2024 Jul 26;13(8):700. doi: 10.3390/antibiotics13080700 (PMC11350697; doi:10.3390/antibiotics13080700)
Supplement: Supplementary file 1 [file antibiotics-13-00700-s001.zip]

Archive with 1 entries (1 files):
- antibiotics-3104401-supplementary.pdf
